# Supplementary material for: High-Performance Integrated Self-Powered PNP Hydrogel Sensor for Wearable Human Monitoring
Source: Polymers (Basel). 2026 Jun 24;18(13):1572. doi: 10.3390/polym18131572 (PMC13364268; doi:10.3390/polym18131572)
Supplement: Supplementary file 1 [file polymers-18-01572-s001.zip]

Archive with 1 entries (1 files):
- polymers-4349240-supplementary.pdf
